# Supplementary material for: Hump-Nosed Pit Viper (Hypnale hypnale) Venom-Induced Irreversible Red Blood Cell Aggregation, Inhibition by Monovalent Anti-Venom and N-Acetylcysteine
Source: Cells. 2024 Jun 7;13(12):994. doi: 10.3390/cells13120994 (PMC11201549; doi:10.3390/cells13120994)
Supplement: Supplementary file 1 [file cells-13-00994-s001.zip]

Archive with 1 entries (1 files):
- cells-2997516-supplementary.pdf
